# Supplementary material for: Assessing risks of dengue, chikungunya and Zika transmission associated to Aedes albopictus in Chania, Greece, 2017–2018
Source: PLoS Negl Trop Dis. 2025 Dec 1;19(12):e0013785. doi: 10.1371/journal.pntd.0013785 (PMC12700377; doi:10.1371/journal.pntd.0013785)
Supplement: S1 Data — (ZIP) [file pntd.0013785.s002.zip]

Archive with 18 entries (17 files):
- mosquito_captures/
- __MACOSX/._mosquito_captures
- mosquito_captures/BG2_data_Chania.csv
- __MACOSX/mosquito_captures/._BG2_data_Chania.csv
- mosquito_captures/BG5_data_Chania.csv
- __MACOSX/mosquito_captures/._BG5_data_Chania.csv
- mosquito_captures/BG4_data_Chania.csv
- __MACOSX/mosquito_captures/._BG4_data_Chania.csv
- mosquito_captures/BG3_data_Chania.csv
- __MACOSX/mosquito_captures/._BG3_data_Chania.csv
- mosquito_captures/BG6_data_Chania.csv
- __MACOSX/mosquito_captures/._BG6_data_Chania.csv
- mosquito_captures/BG1_data_Chania.csv
- __MACOSX/mosquito_captures/._BG1_data_Chania.csv
- mosquito_captures/BG8_data_Chania.csv
- __MACOSX/mosquito_captures/._BG8_data_Chania.csv
- mosquito_captures/BG7_data_Chania.csv
- __MACOSX/mosquito_captures/._BG7_data_Chania.csv
