# Supplementary material for: Assessing risks of dengue, chikungunya and Zika transmission associated to Aedes albopictus in Chania, Greece, 2017–2018
Source: PLoS Negl Trop Dis. 2025 Dec 1;19(12):e0013785. doi: 10.1371/journal.pntd.0013785 (PMC12700377; doi:10.1371/journal.pntd.0013785)
Supplement: S1 Data — (ZIP) [file pntd.0013785.s002.zip › mosquito_captures/BG5_data_Chania.csv]

Date	Collection_day	ntrap	observed_mosquito	temperature
2017-05-01	0	0	NA	18.3
2017-05-02	0	0	NA	19.6
2017-05-03	0	0	NA	19.6
2017-05-04	0	0	NA	20.2
2017-05-05	0	0	NA	21.3
2017-05-06	0	0	NA	23.3
2017-05-07	0	0	NA	23.4
2017-05-08	0	0	NA	22
2017-05-09	0	0	NA	19.5
2017-05-10	0	0	NA	19.4
2017-05-11	0	0	NA	20.2
2017-05-12	0	0	NA	23.4
2017-05-13	0	0	NA	29.5
2017-05-14	0	0	NA	27.1
2017-05-15	0	0	NA	24.1
2017-05-16	0	0	NA	19.9
2017-05-17	0	0	NA	17.1
2017-05-18	0	0	NA	17.1
2017-05-19	0	0	NA	18.5
2017-05-20	0	0	NA	19.8
2017-05-21	0	0	NA	20.4
2017-05-22	0	0	NA	18.8
2017-05-23	0	0	NA	20.3
2017-05-24	0	0	NA	20.7
2017-05-25	0	0	NA	21.7
2017-05-26	0	0	NA	20.4
2017-05-27	0	0	NA	18.2
2017-05-28	0	0	NA	17.8
2017-05-29	0	0	NA	17.9
2017-05-30	0	0	NA	19.8
2017-05-31	0	0	NA	21.8
2017-06-01	0	0	NA	23.1
2017-06-02	0	0	NA	24
2017-06-03	0	0	NA	24.4
2017-06-04	0	0	NA	23.8
2017-06-05	0	0	NA	22.6
2017-06-06	0	0	NA	23.1
2017-06-07	0	0	NA	21.9
2017-06-08	0	0	NA	22.7
2017-06-09	0	0	NA	23.1
2017-06-10	0	0	NA	23.2
2017-06-11	0	0	NA	22.6
2017-06-12	0	0	NA	21.5
2017-06-13	0	0	NA	23
2017-06-14	0	1	NA	25.3
2017-06-15	0	1	NA	27.7
2017-06-16	0	1	NA	24.2
2017-06-17	0	1	NA	24.7
2017-06-18	0	1	NA	23.5
2017-06-19	0	1	NA	21.9
2017-06-20	0	1	NA	22.3
2017-06-21	1	1	1	24.4
2017-06-22	0	1	NA	24.7
2017-06-23	0	1	NA	26.6
2017-06-24	0	1	NA	27.9
2017-06-25	0	1	NA	27
2017-06-26	0	1	NA	28.1
2017-06-27	0	1	NA	27.9
2017-06-28	1	1	0	29.2
2017-06-29	0	0	NA	30.1
2017-06-30	0	0	NA	33
2017-07-01	0	0	NA	33.5
2017-07-02	0	0	NA	34.6
2017-07-03	0	0	NA	29.4
2017-07-04	0	0	NA	25.7
2017-07-05	0	1	NA	24.7
2017-07-06	0	1	NA	25.3
2017-07-07	0	1	NA	26.2
2017-07-08	0	1	NA	26.6
2017-07-09	0	1	NA	27.3
2017-07-10	0	1	NA	28.2
2017-07-11	0	1	NA	28.2
2017-07-12	1	1	0	30.2
2017-07-13	0	1	NA	29.6
2017-07-14	0	1	NA	28.9
2017-07-15	0	1	NA	26.8
2017-07-16	0	1	NA	26.3
2017-07-17	0	1	NA	24.5
2017-07-18	0	1	NA	23.6
2017-07-19	1	1	0	24.6
2017-07-20	0	1	NA	25.8
2017-07-21	0	1	NA	26.2
2017-07-22	0	1	NA	27
2017-07-23	0	1	NA	28.2
2017-07-24	0	1	NA	29.3
2017-07-25	0	1	NA	31.2
2017-07-26	1	1	0	28.3
2017-07-27	0	1	NA	27
2017-07-28	0	1	NA	26.7
2017-07-29	0	1	NA	26.5
2017-07-30	0	1	NA	26.9
2017-07-31	0	1	NA	26.7
2017-08-01	0	1	NA	25.1
2017-08-02	1	1	2	26
2017-08-03	0	1	NA	27.1
2017-08-04	0	1	NA	28.8
2017-08-05	0	1	NA	29.1
2017-08-06	0	1	NA	29.7
2017-08-07	0	1	NA	30.2
2017-08-08	0	1	NA	29
2017-08-09	1	1	11	27.9
2017-08-10	0	1	NA	27.9
2017-08-11	0	1	NA	28.8
2017-08-12	0	1	NA	30.1
2017-08-13	0	1	NA	28
2017-08-14	0	1	NA	26.4
2017-08-15	0	1	NA	26.2
2017-08-16	1	1	1	26.6
2017-08-17	0	1	NA	26.7
2017-08-18	0	1	NA	27.3
2017-08-19	0	1	NA	27
2017-08-20	0	1	NA	26.4
2017-08-21	0	1	NA	28.4
2017-08-22	0	1	NA	25.5
2017-08-23	1	1	1	25
2017-08-24	0	1	NA	24.7
2017-08-25	0	1	NA	24.5
2017-08-26	0	1	NA	24.2
2017-08-27	0	1	NA	24.1
2017-08-28	0	1	NA	25.2
2017-08-29	0	1	NA	26.3
2017-08-30	1	1	1	24.1
2017-08-31	0	1	NA	23.4
2017-09-01	0	1	NA	23.5
2017-09-02	0	1	NA	25.2
2017-09-03	0	1	NA	28.4
2017-09-04	0	1	NA	26
2017-09-05	0	1	NA	24.9
2017-09-06	1	1	0	24
2017-09-07	0	1	NA	23.5
2017-09-08	0	1	NA	24.3
2017-09-09	0	1	NA	25.8
2017-09-10	0	1	NA	26
2017-09-11	0	1	NA	26.9
2017-09-12	0	1	NA	26.1
2017-09-13	1	1	0	25.6
2017-09-14	0	1	NA	25.1
2017-09-15	0	1	NA	24.9
2017-09-16	0	1	NA	24.2
2017-09-17	0	1	NA	24.8
2017-09-18	0	1	NA	28.4
2017-09-19	0	1	NA	29.7
2017-09-20	1	1	0	27.5
2017-09-21	0	1	NA	24.1
2017-09-22	0	1	NA	22.7
2017-09-23	0	1	NA	22
2017-09-24	0	1	NA	21.5
2017-09-25	0	1	NA	21.9
2017-09-26	0	1	NA	23.3
2017-09-27	1	1	7	22.7
2017-09-28	0	1	NA	21.8
2017-09-29	0	1	NA	19.2
2017-09-30	0	1	NA	19.1
2017-10-01	0	1	NA	18.2
2017-10-02	0	1	NA	18.8
2017-10-03	0	1	NA	18.7
2017-10-04	1	1	1	19
2017-10-05	0	0	NA	20.1
2017-10-06	0	0	NA	21.1
2017-10-07	0	0	NA	22.2
2017-10-08	0	0	NA	19.1
2017-10-09	0	0	NA	18.8
2017-10-10	0	0	NA	19
2017-10-11	0	1	NA	18.6
2017-10-12	0	1	NA	19.3
2017-10-13	0	1	NA	19.5
2017-10-14	0	1	NA	20
2017-10-15	0	1	NA	18.7
2017-10-16	0	1	NA	19.7
2017-10-17	0	1	NA	19.4
2017-10-18	1	1	2	18.9
2017-10-19	0	1	NA	19.3
2017-10-20	0	1	NA	20.3
2017-10-21	0	1	NA	20.7
2017-10-22	0	1	NA	20.3
2017-10-23	0	1	NA	20.7
2017-10-24	0	1	NA	18
2017-10-25	1	1	1	17.2
2017-10-26	0	1	NA	15.8
2017-10-27	0	1	NA	16.7
2017-10-28	0	1	NA	19.3
2017-10-29	0	1	NA	17.2
2017-10-30	0	1	NA	19
2017-10-31	0	1	NA	15.9
2017-11-01	1	1	3	15.5
2017-11-02	0	1	NA	14.6
2017-11-03	0	1	NA	16.5
2017-11-04	0	1	NA	16.5
2017-11-05	0	1	NA	16
2017-11-06	0	1	NA	15.6
2017-11-07	0	1	NA	16.3
2017-11-08	1	1	0	17.7
2017-11-09	0	1	NA	17.9
2017-11-10	0	1	NA	16.7
2017-11-11	0	1	NA	16.5
2017-11-12	0	1	NA	16.6
2017-11-13	0	1	NA	16.3
2017-11-14	0	1	NA	17.4
2017-11-15	1	1	1	18.7
2017-11-16	0	1	NA	19.5
2017-11-17	0	1	NA	17
2017-11-18	0	1	NA	15.3
2017-11-19	0	1	NA	16.3
2017-11-20	0	1	NA	15.3
2017-11-21	0	1	NA	12.4
2017-11-22	1	1	0	14.5
2017-11-23	0	1	NA	16.2
2017-11-24	0	1	NA	15.8
2017-11-25	0	1	NA	15.5
2017-11-26	0	1	NA	15.9
2017-11-27	0	1	NA	14.8
2017-11-28	0	1	NA	12.4
2017-11-29	1	1	0	14.3
2017-11-30	0	1	NA	16
2017-12-01	0	1	NA	16.3
2017-12-02	0	1	NA	18.8
2017-12-03	0	1	NA	17.9
2017-12-04	0	1	NA	16.4
2017-12-05	1	1	0	13.1
2017-12-06	0	1	NA	10.2
2017-12-07	0	1	NA	11.4
2017-12-08	0	1	NA	13.6
2017-12-09	0	1	NA	14.5
2017-12-10	0	1	NA	14.8
2017-12-11	0	1	NA	13.7
2017-12-12	0	1	NA	13.9
2017-12-13	1	1	0	15.5
2017-12-14	0	1	NA	16.3
2017-12-15	0	1	NA	16
2017-12-16	0	1	NA	16.4
2017-12-17	0	1	NA	16.9
2017-12-18	0	1	NA	13.8
2017-12-19	0	1	NA	11.9
2017-12-20	1	1	0	10.4
2017-12-21	0	1	NA	12.2
2017-12-22	0	1	NA	12.1
2017-12-23	0	1	NA	9.1
2017-12-24	0	1	NA	9.2
2017-12-25	0	1	NA	11.6
2017-12-26	0	1	NA	13.5
2017-12-27	1	1	0	13.1
2017-12-28	0	1	NA	13.8
2017-12-29	0	1	NA	12.5
2017-12-30	0	1	NA	11.7
2017-12-31	0	1	NA	11.4
2018-04-01	0	1	NA	20.1
2018-04-02	1	1	0	15
2018-04-03	0	1	NA	15.7
2018-04-04	0	1	NA	16
2018-04-05	0	1	NA	16.3
2018-04-06	0	1	NA	16.6
2018-04-07	0	1	NA	15.5
2018-04-08	0	1	NA	16.2
2018-04-09	0	1	NA	16.5
2018-04-10	0	1	NA	17
2018-04-11	1	1	0	16.2
2018-04-12	0	1	NA	17.2
2018-04-13	0	1	NA	17.8
2018-04-14	0	1	NA	18.8
2018-04-15	0	1	NA	20.8
2018-04-16	1	1	0	19.2
2018-04-17	0	1	NA	17.9
2018-04-18	0	1	NA	17.4
2018-04-19	0	1	NA	17.9
2018-04-20	0	1	NA	20.1
2018-04-21	1	1	0	17
2018-04-22	0	1	NA	17.1
2018-04-23	0	1	NA	18.3
2018-04-24	0	1	NA	17.7
2018-04-25	0	1	NA	23.1
2018-04-26	0	1	NA	21.2
2018-04-27	0	1	NA	21
2018-04-28	1	1	0	21.8
2018-04-29	0	1	NA	20.9
2018-04-30	0	1	NA	21.1
2018-05-01	0	1	NA	21.5
2018-05-02	0	1	NA	22.1
2018-05-03	0	1	NA	23.5
2018-05-04	0	1	NA	19.7
2018-05-05	1	1	0	19.9
2018-05-06	0	1	NA	20
2018-05-07	0	1	NA	18.1
2018-05-08	0	1	NA	19.8
2018-05-09	0	1	NA	19.5
2018-05-10	0	1	NA	20.9
2018-05-11	0	1	NA	20.3
2018-05-12	1	1	0	20
2018-05-13	0	1	NA	20.8
2018-05-14	0	1	NA	21.5
2018-05-15	0	1	NA	23.5
2018-05-16	0	1	NA	23.3
2018-05-17	0	1	NA	23.8
2018-05-18	0	1	NA	24.1
2018-05-19	1	1	0	26.2
2018-05-20	0	1	NA	22.6
2018-05-21	0	1	NA	22.2
2018-05-22	0	1	NA	21.9
2018-05-23	0	1	NA	22.5
2018-05-24	0	1	NA	22.2
2018-05-25	0	1	NA	22.1
2018-05-26	1	1	0	22.6
2018-05-27	0	1	NA	22
2018-05-28	0	1	NA	21.9
2018-05-29	0	1	NA	22.3
2018-05-30	0	1	NA	22.9
2018-05-31	0	1	NA	23
2018-06-01	0	1	NA	24
2018-06-02	1	1	0	24.6
2018-06-03	0	1	NA	25
2018-06-04	0	1	NA	25
2018-06-05	0	1	NA	27.4
2018-06-06	0	1	NA	29.5
2018-06-07	0	1	NA	27.6
2018-06-08	0	1	NA	27.6
2018-06-09	1	1	0	26.1
2018-06-10	0	1	NA	24.5
2018-06-11	0	1	NA	25
2018-06-12	0	1	NA	26.1
2018-06-13	0	1	NA	27
2018-06-14	0	1	NA	27.9
2018-06-15	1	1	0	25.5
2018-06-16	0	1	NA	24.5
2018-06-17	0	1	NA	24.6
2018-06-18	0	1	NA	24.2
2018-06-19	0	1	NA	24.2
2018-06-20	0	1	NA	24.8
2018-06-21	0	1	NA	25.7
2018-06-22	1	1	0	25.9
2018-06-23	0	1	NA	25.6
2018-06-24	0	1	NA	24.9
2018-06-25	0	1	NA	24.1
2018-06-26	0	1	NA	25.4
2018-06-27	0	1	NA	24.9
2018-06-28	0	1	NA	24.1
2018-06-29	1	1	0	24.4
2018-06-30	0	1	NA	24.9
2018-07-01	0	1	NA	25.7
2018-07-02	0	1	NA	26.2
2018-07-03	0	1	NA	28.1
2018-07-04	0	1	NA	27.8
2018-07-05	0	1	NA	28.3
2018-07-06	0	1	NA	28.3
2018-07-07	1	1	0	26.5
2018-07-08	0	1	NA	27.5
2018-07-09	0	1	NA	25.8
2018-07-10	0	1	NA	25.8
2018-07-11	0	1	NA	25.6
2018-07-12	0	1	NA	26.2
2018-07-13	0	1	NA	28.1
2018-07-14	1	1	0	27.9
2018-07-15	0	1	NA	27.6
2018-07-16	0	1	NA	27.9
2018-07-17	0	1	NA	29.7
2018-07-18	0	1	NA	27.7
2018-07-19	0	1	NA	27.7
2018-07-20	0	1	NA	28
2018-07-21	1	1	0	27.4
2018-07-22	0	1	NA	29.7
2018-07-23	0	1	NA	32.6
2018-07-24	0	1	NA	28
2018-07-25	0	1	NA	26.8
2018-07-26	0	1	NA	27.3
2018-07-27	0	1	NA	27
2018-07-28	1	1	0	27.3
2018-07-29	0	1	NA	27.3
2018-07-30	0	1	NA	26.3
2018-07-31	0	1	NA	27.5
2018-08-01	0	1	NA	27.6
2018-08-02	0	1	NA	27.8
2018-08-03	0	1	NA	28
2018-08-04	1	1	0	27.5
2018-08-05	0	1	NA	27.3
2018-08-06	0	1	NA	27.4
2018-08-07	0	1	NA	28
2018-08-08	0	1	NA	28
2018-08-09	0	1	NA	27.1
2018-08-10	0	1	NA	26.6
2018-08-11	1	1	0	26.2
2018-08-12	0	1	NA	25.7
2018-08-13	0	1	NA	25.6
2018-08-14	0	1	NA	26
2018-08-15	0	1	NA	26.9
2018-08-16	0	1	NA	27.4
2018-08-17	0	1	NA	27.3
2018-08-18	1	1	1	27.4
2018-08-19	0	1	NA	28.2
2018-08-20	0	1	NA	26.9
2018-08-21	0	1	NA	26.4
2018-08-22	0	1	NA	25.9
2018-08-23	0	1	NA	26.3
2018-08-24	0	1	NA	26.8
2018-08-25	1	1	0	27.2
2018-08-26	0	1	NA	27.6
2018-08-27	0	1	NA	27.3
2018-08-28	0	1	NA	23
2018-08-29	0	1	NA	25.2
2018-08-30	0	1	NA	26
2018-08-31	0	1	NA	26.2
2018-09-01	1	1	0	26.5
2018-09-02	0	1	NA	27.1
2018-09-03	0	1	NA	27.6
2018-09-04	0	1	NA	27.4
2018-09-05	0	1	NA	26.5
2018-09-06	0	1	NA	26
2018-09-07	0	1	NA	26.3
2018-09-08	1	1	0	26.6
2018-09-09	0	1	NA	25.2
2018-09-10	0	1	NA	25
2018-09-11	0	1	NA	24.8
2018-09-12	0	1	NA	24
2018-09-13	0	1	NA	20.8
2018-09-14	0	1	NA	23.2
2018-09-15	1	1	0	23.4
2018-09-16	0	1	NA	24.2
2018-09-17	0	1	NA	24
2018-09-18	0	1	NA	23.4
2018-09-19	0	1	NA	22.4
2018-09-20	0	1	NA	22.4
2018-09-21	0	1	NA	22.2
2018-09-22	1	1	0	22.4
2018-09-23	0	1	NA	22.9
2018-09-24	0	1	NA	23.6
2018-09-25	0	1	NA	23.4
2018-09-26	0	1	NA	19.2
2018-09-27	0	1	NA	17.5
2018-09-28	0	1	NA	20.6
2018-09-29	1	1	2	22.1
2018-09-30	0	1	NA	22.1
2018-10-01	0	1	NA	21.8
2018-10-02	0	1	NA	21.8
2018-10-03	0	1	NA	21.8
2018-10-04	0	1	NA	22.3
2018-10-05	0	1	NA	21.2
2018-10-06	1	1	0	19.2
2018-10-07	0	1	NA	19.1
2018-10-08	0	1	NA	20.1
2018-10-09	0	1	NA	19.3
2018-10-10	0	1	NA	19
2018-10-11	0	1	NA	19.2
2018-10-12	0	1	NA	19.6
2018-10-13	1	1	0	19.2
2018-10-14	0	1	NA	18.9
2018-10-15	0	1	NA	19
2018-10-16	0	1	NA	18.9
2018-10-17	0	1	NA	18.5
2018-10-18	0	1	NA	19.1
2018-10-19	0	1	NA	19.8
2018-10-20	1	1	0	20.1
2018-10-21	0	1	NA	19
2018-10-22	0	1	NA	18.1
2018-10-23	0	1	NA	18.7
2018-10-24	0	1	NA	16.9
2018-10-25	0	1	NA	16.2
2018-10-26	0	1	NA	15.8
2018-10-27	1	1	0	19.2
2018-10-28	0	1	NA	18.7
2018-10-29	0	1	NA	18.8
2018-10-30	0	1	NA	19.2
2018-10-31	0	1	NA	20.6
2018-11-01	0	1	NA	20.3
2018-11-02	0	1	NA	19.4
2018-11-03	1	1	1	18.3
2018-11-04	0	1	NA	17.5
2018-11-05	0	1	NA	17.2
2018-11-06	0	1	NA	17.2
2018-11-07	0	1	NA	16.9
2018-11-08	0	1	NA	17.2
2018-11-09	0	1	NA	15.5
2018-11-10	1	1	0	16.3
2018-11-11	0	0	NA	16.7
2018-11-12	0	0	NA	16.9
2018-11-13	0	0	NA	16.4
2018-11-14	0	0	NA	15.1
2018-11-15	0	0	NA	15.1
2018-11-16	0	0	NA	13
2018-11-17	0	1	NA	14.7
2018-11-18	0	1	NA	17.2
2018-11-19	0	1	NA	17.9
2018-11-20	0	1	NA	18.2
2018-11-21	0	1	NA	19.9
2018-11-22	0	1	NA	17.3
2018-11-23	0	1	NA	15.4
2018-11-24	1	1	0	13.6
2018-11-25	0	1	NA	14.9
2018-11-26	0	1	NA	16.6
2018-11-27	0	1	NA	17.7
2018-11-28	0	1	NA	15.5
2018-11-29	0	1	NA	13.3
2018-11-30	0	1	NA	11.1
2018-12-01	1	1	2	11.5
2018-12-02	0	1	NA	13
2018-12-03	0	1	NA	12.6
2018-12-04	0	1	NA	13.2
2018-12-05	0	1	NA	14
2018-12-06	0	1	NA	12.6
2018-12-07	0	1	NA	10.3
2018-12-08	1	1	1	12.6
2018-12-09	0	1	NA	15
2018-12-10	0	1	NA	15.7
2018-12-11	0	1	NA	11.8
2018-12-12	0	1	NA	11.2
2018-12-13	0	1	NA	13.1
2018-12-14	0	1	NA	15.1
2018-12-15	1	1	0	15.2
2018-12-16	0	1	NA	14.2
2018-12-17	0	1	NA	14.5
2018-12-18	0	1	NA	12.4
2018-12-19	0	1	NA	10.9
2018-12-20	0	1	NA	11.2
2018-12-21	0	1	NA	11.7
2018-12-22	1	1	0	14.8
2018-12-23	0	1	NA	14.3
2018-12-24	0	1	NA	14
2018-12-25	0	1	NA	14.2
2018-12-26	0	1	NA	8.9
2018-12-27	0	1	NA	9.2
2018-12-28	0	1	NA	9.9
2018-12-29	1	1	0	11.4
2018-12-30	0	1	NA	12
2018-12-31	0	1	NA	10.8
